# Supplementary material for: Older adults’ perceptions and experiences of interprofessional communication as part of the delivery of integrated care in the primary healthcare sector: a meta-ethnography of qualitative studies
Source: BMC Geriatr. 2024 Feb 12;24:146. doi: 10.1186/s12877-024-04745-4 (PMC10863142; doi:10.1186/s12877-024-04745-4)
Supplement: Supplementary file 3 — Additional file 3. [file 12877_2024_4745_MOESM3_ESM.xlsx]

## Sheet: Data extraction table
Themes/Key concepts (from primary studies)	First order constructs (participation quotes)	Second order constructs (Primary authors interpretation)	Reference
Vision and mission at general practice level	When the nurse first started it didn't go that smoothly to be honest. But gradually it has improved... the way of thinking in the practice (Patient 63 yrs)	Respondents living with chronic illness recognised the importance of all HCPs collaboration closaly and promoting and communicationg the same core values for the patients well-being. Too often however, patients encounter incogruent attitudes of HCPs towards team-based care	21
Practice nurse role development	And the way the nurses work, that's something like… 'professionalism'. Knowledge and skills. You can tell by their self-confidence that they are not doubting every decision. And, of course, that they call in the doctor when necessary! (Patient 71 yrs)	Respondents described expertise as being able to work autonomously on the one hand and, on the other, being able to corretly recognise their own boundaries and thus consulting other disciplines if needed.	21
Interprofessional collaboration	They have their weekly meetings to discuss their patients. This way, when my doctor is on holiday, the others are also informed. And also about things that have nothing to do with medical stuff, for example a personal story I was telling. Then they also ask me: ‘Tell me, how did that end?’ And that’s important to me. I never have to tell the same thing twice and they really work together for me, …	According to all included stakeholder groups, interprofessional teamwork translates into more continuity and quality of care due to the centralisation of HCPs. Effective, interprofessional communication on medical data exchange and coordinating and reporting care processes was thought to be crucial in strengthening this new collaboration between GP and PN	21
Continuity of care		A shared history, specific medical knowledge about the disease, the background and family knowledge, wee reasons why most patient preferred to be visited by their own GP. In some cases, familiarity with their own GP was a reason to postpone a consultation.	22
Medical competence and cooperation with other professionals	‘She [the GP] takes everything quietly. She talks with the nurses about those pills: should we do this or should we do that? Well, that’s [what] it’s all about, isn’t it?’ (Patient, female, 93, COPD and heart failure.)	Patients who received care from multiple healthcare professionals mentioned that good end-of-life care was dependent on cooperation and communication	22
Explain what was happening		Just as family were reassured when they reveived communication about the older person, if communication was ineffective among the interprofessional team members or between the healthcare providers and the older person/family, the result was family/patient anxiety and eventually suboptimal care.	20
Person-centered care		When communication was evident among the team members and with the older person and the family, the care was perceived as consistency	20
Person-centered care		When communication was perceived as lacking or absent, then older people felt devalued and their family members perceived a strong need to advocate for their older family member.	20
Devaluing of older people (undertema til Person-centered care)	“they didn’t give a damn about you” (Bob, older person)	When healthcare providers failed to communicate about his needs, which necessitated him to be mobilized in an unusual manner… It would seem that lack of communication was viewed as a lack of concern for the older person	20
LBP Co-manaagement facilitators	"I like the idea that they work together, that they communicate, that they even discuss what the plan should be."	While many participants sought LBP treatment from multiple providers none had received concurrent care from a MD and DC who communicated about their diagnosis and plan of care.	31
LBP Co-manaagement facilitators	“They consult with other medical doctors, so if they consulted with your chiropractor too, in the same context, I think it would benefit everybody in the long run.	Several elders, including this SH patient, questioned why co-management between these providers was not a current standard of practice.	31
LBP Co-manaagement facilitators	“If they had an office together, and would discuss the plan, it would be a good thing for me, because one is doing this [chiropractic], and one is medicine.”	Many participants also stated the doctors should work physically close to one another for optimal collaboration	31
LBP Co-manaagement facilitators	“If they had an office together, and would discuss the plan, it would be a good thing for me, because one is doing this [chiropractic], and one is medicine.”	Many participants also stated the doctors should work physically close to one another for optimal collaboration	31
LBP Co-manaagement facilitators	"I wouldn't mind if they talked to each other on the phone and discuissed my case"	One SH patient suggested collaborating doctors should at least communicate by telephone	31
LBP Co-manaagement facilitators	"I wouldn't mind if they talked to each other on the phone and discuissed my case"	One SH patient suggested collaborating doctors should at least communicate by telephone	31
LBP Co-manaagement facilitators	"If they shared the medical chart that they have on upi with the chiropractor, with the charts he has on you, between the two of them they could resolve a lot of things without the medication if they compared notes" "I think information sharing is the maing thing"	Participants also recommended health record sharing. Few had privacy concerns for such interdisiplinary communication, especially if the burden of completing multiple forms or transferring records was minimized.	31
Patient-centered communication	"I was just thinking you og to your chiro and he tells you one thing. You og to your doctor and he says, 'Oh, I don't think you should be doing that.' What if they worked together? I think that would be really good".	Participants across groups proffered that collaborating doctors should provide consistent recommendations.	31
Patient-centered communication	"They're not communicating with each other…Right? Wouldn't you say that? If they're going to do the complete opposite, then they don't really have any repect for each other. They don't talk about it. How are we supposed to determine who's right, who's wrong?"	Many participants said disagreements about the plan of care demonstrated the providers were not working together.	31
Patient-centered communication	"They're not communicating with each other…Right? Wouldn't you say that? If they're going to do the complete opposite, then they don't really have any repect for each other. They don't talk about it. How are we supposed to determine who's right, who's wrong?"	Many participants said disagreements about the plan of care demonstrated the providers were not working together.	31
The importance of Coordination of Care	So I think there is just no coordination of care. Everybody's in a silo…with no communication and how can you get the best health care if all disciplines don't communicate?...that's been one of the biggest frustrations for me (Female, diabetes mellitus)	Patients further believed that their primary care clinician had a central role in coordinating their care including referrals to specialty clinicians, and they saw care coordination between primary care vlinivians and specialty clinicians as being sat the heart of quality integrated care.	37
Healthcare system (general)	She gives a report to the doctor and then he decides how often I need to come in. She cut my toenails and she saw the sore on my leg and told the doctor. Then the receptionist called and said, 'The doctor wants to se you tomorrow morning at 09:00 She came over one day after I had fallen in the bathroom. She called the doctor and told me to stop taking my diabetes medicine. I haven't fallen since.	She (the NCM) also fulfilled a primary healthvare provider role, and served as a physician liaison for the patients. Patients felt supported throughout their acquisition of healthcare services	36
Proper collaboration and information transfer between professionals		Patients and relatives found proper collaboration and transparency between healthcare professionals important. The collaboration between the GP and community nursing staff was generally experienced as positive. It was felt that they did not work in a vacuum but rather as partners. The ‘book’ (i.e. individual care plan) was often referred to as useful for the transfer of information. Care provider…	32
Interrelatedness of themes		The interviews also showed that a proactive attitude of professionals tends to have a positive influence on collaboration with other professionals.	32
Interrelatedness of themes		However, depending somewhat on the extent to which professionals were proactive, patients and relatives frequently reported that they also needed to be alert and keep sharp watch on the information transfer between professionals and the formal care arrengements themselves, in order to avoid misunderstandings and errors.	32
Interprofessional collaboration	Collaboration between any providers is always necessary no matter what the subject matter. Proper communication makes for good performance. Improper communication makes for squat (P36, Male, Age 67).	Participants considered interprofessional collaboration, the primary intervention tested in this RCT, as beneficial and essential for patient care	30
Interprofessional collaboration	When I got over to the MD, he seemed to know what was going on with my problems that were being taken care of here [at the chiropractic clinic] (P4, Female, Age 74).	These older adults noted changes in their interactions with providers when the clinicians shared their treatment notes or communicated with each other through telephone calls:	30
Patients as active participants or passive bystanders	The experts talk about you as if you're not even there. I always think that you should be assertive. You should tell them, like 'hey, listen up, you know you're talking about me. (Patient 62 yrs)	First, when professionals consider themselves the central figure in the team, this can negatively impact their relationship with those patinets who want to play a more active role. Some patients feel limited in taking on an active role because of their interactions with professionals. They feel treated like passive bystanders in their own care process and that the professionals make decisions for…	35
Multiprofessional collaboration	I have severe rheumatism, it aches all the time and I talked about it with the home healthcare nurse and I asked her to mention this to the physician, so the physician would come and give me a cortisone injection, and she promised to do it (informant 6)	The home healthcare nurses followed-up on the health of the interviewees by asking how they felt, by measuring their blood pressure, weight and blood sugar, as well as by taking their pulse. The home healthcare nurses informed the physicians of any changes.	34
Multiprofessional collaboration	The home service workers and the home healhtcare nurses have a weekly meeting, but we clienets are never informed about what they discuss. (informant 14)	From the perspective of the inerviewees the communication between professionals was conducted orally. The interviewees reported that the home service workers and the home healthcare nurses attended a weekly meeting, where they shared information concerning the care of the interviewees. none of the interviewees had knowledge about what was discussed at these meetings.	34
Multiprofessional collaboration		Communication with the physician was normally conducted via the home healthcare nurse. If the interviewee had soomething to communicate to the physician, this was first disclosed to the home healthcare nurse who then, in turn, informed the physician of the matter. The physician would then give his/her reply to the home healthcare nurse who would again report it to the interviewee. if the intervie…	34
Barriers: Theme 1: Poor system integration	‘“It’s not unusual for this day and age to have two or more medical practitioners that you deal with and in my experience they are often medical alpha dogs and getting one to talk to the other isn’t always easy.’”	They discussed the lack of dialogue between different providers interacting with the same patient, as well as the common miscommunications between patients and their providers.	33
Barriers: Theme 1: Poor system integration		Participants discussed how poor communication between health care providers often led to unnecessary repetition of assessments - patients were repeatedly asked the same questions by different providers which caused frustration for both them and their caregivers	33
Barriers: Theme 1: Poor system integration		Patients expressed feelings of not being heard or listened to, and informal caregivers often felt left out of important care conversations.	33
